# Supplementary material for: Long-term lifestyle monitoring adherence in patients after cardiac intervention: a prospective observational trial
Source: Eur Heart J Digit Health. 2026 Jan 30;7(2):ztag016. doi: 10.1093/ehjdh/ztag016 (PMC12930194; doi:10.1093/ehjdh/ztag016)
Supplement: ztag016_Supplementary_Data [file ztag016_supplementary_data.zip]

Archive with 2 entries (2 files):
- Supplementary Material Table ST2.docx
- Supplementary Material Table ST1.docx
